# Supplementary material for: Astrocyte Mitochondrial UCP4 Reprograms Neuronal Network Oscillations via GDNF-Dependent K+-Ca2+ Signaling in Alzheimer’s Disease Mice
Source: Cells. 2026 Mar 27;15(7):597. doi: 10.3390/cells15070597 (PMC13072395; doi:10.3390/cells15070597)
Supplement: Supplementary file 1 [file cells-15-00597-s001.zip]

Archive with 1 entries (1 files):
- cells-4192521-supplementary.pdf
